# Supplementary material for: Comparison of Conservative Treatment of Cervical Intraepithelial Lesions with Imiquimod with Standard Excisional Technique Using LLETZ: A Randomized Controlled Trial
Source: J Clin Med. 2021 Dec 10;10(24):5777. doi: 10.3390/jcm10245777 (PMC8706260; doi:10.3390/jcm10245777)
Supplement: Supplementary file 1 [file jcm-10-05777-s001.zip]

Archive with 1 entries (1 files):
- jcm-1506933-supplementary.pdf
